# Supplementary material for: CDKL5 Deficiency Disorder: Revealing the Molecular Mechanism of Pathogenic Variants
Source: Int J Mol Sci. 2025 Aug 29;26(17):8399. doi: 10.3390/ijms26178399 (PMC12429097; doi:10.3390/ijms26178399)
Supplement: Supplementary file 1 [file ijms-26-08399-s001.zip]

Archive with 2 entries (2 files):
- 3849787_suppl_1.pdf
- 3849787_suppl_2.xlsx
