# Supplementary material for: CDKL5 Deficiency Disorder: Revealing the Molecular Mechanism of Pathogenic Variants
Source: Int J Mol Sci. 2025 Aug 29;26(17):8399. doi: 10.3390/ijms26178399 (PMC12429097; doi:10.3390/ijms26178399)
Supplement: Supplementary file 1 [file ijms-26-08399-s001.zip › 3849787_suppl_2.xlsx]

## Sheet: S-T1
Supplementary Table 1: CDKL5 Folding DDG Summary Statistics
Method	Type	Region	Class	n	Mean	Median	Std	Min	Max
ddG_saafecseq_seq	Sequence	Full	Benign	20	-0.948	-0.755	0.618	-2.9	-0.3
ddG_saafecseq_seq	Sequence	Full	Pathogenic	9	-1.341	-1.25	0.732	-2.61	-0.35
ddg_imutant2_seq	Sequence	Full	Benign	20	-0.8	-0.72	1.022	-3.57	0.61
ddg_imutant2_seq	Sequence	Full	Pathogenic	9	-1.332	-1.28	0.672	-2.32	-0.03
ddg_inps_seq	Sequence	Full	Benign	20	-0.672	-0.63	0.662	-2.81	0.18
ddg_inps_seq	Sequence	Full	Pathogenic	9	-0.978	-0.82	0.94	-2.85	0.29
ddg_ddgun_seq	Sequence	Full	Benign	20	0.005	0	0.022	0	0.1
ddg_ddgun_seq	Sequence	Full	Pathogenic	9	-0.889	-0.5	1.075	-2.3	0.8
ddg_ddgemb_seq	Sequence	Full	Benign	20	-0.114	-0.105	0.46	-0.93	0.78
ddg_ddgemb_seq	Sequence	Full	Pathogenic	9	-1.364	-1.38	0.909	-2.97	-0.1
ddG_saafecseq_seq	Sequence	Kinase	Benign	4	-0.87	-0.74	0.581	-1.64	-0.36
ddG_saafecseq_seq	Sequence	Kinase	Pathogenic	9	-1.341	-1.25	0.732	-2.61	-0.35
ddg_imutant2_seq	Sequence	Kinase	Benign	4	-0.183	-0.15	0.698	-1.04	0.61
ddg_imutant2_seq	Sequence	Kinase	Pathogenic	9	-1.332	-1.28	0.672	-2.32	-0.03
ddg_inps_seq	Sequence	Kinase	Benign	4	-0.335	-0.25	0.561	-1.01	0.17
ddg_inps_seq	Sequence	Kinase	Pathogenic	9	-0.978	-0.82	0.94	-2.85	0.29
ddg_ddgun_seq	Sequence	Kinase	Benign	4	0.025	0	0.05	0	0.1
ddg_ddgun_seq	Sequence	Kinase	Pathogenic	9	-0.889	-0.5	1.075	-2.3	0.8
ddg_ddgemb_seq	Sequence	Kinase	Benign	4	-0.03	-0.075	0.347	-0.4	0.43
ddg_ddgemb_seq	Sequence	Kinase	Pathogenic	9	-1.364	-1.38	0.909	-2.97	-0.1
ddg_imutant2_str	Structure	Full	Benign	4	0.002	0.02	0.225	-0.27	0.24
ddg_imutant2_str	Structure	Full	Pathogenic	9	-1.33	-1.4	1.175	-3.42	0.86
ddg_inps_str	Structure	Full	Benign	4	0.1	0.095	0.094	0.01	0.2
ddg_inps_str	Structure	Full	Pathogenic	9	-0.928	-0.69	0.854	-2.88	0.01
ddg_ddgun_str	Structure	Full	Benign	4	0	0	0	0	0
ddg_ddgun_str	Structure	Full	Pathogenic	9	-0.556	-0.4	1.127	-2.7	0.9
ddg_mcsm_str	Structure	Full	Benign	4	-0.258	-0.195	0.327	-0.675	0.031
ddg_mcsm_str	Structure	Full	Pathogenic	9	-1.025	-0.769	0.971	-3.195	0.111
ddg_ddmut_str	Structure	Full	Benign	4	0.082	0.08	0.038	0.04	0.13
ddg_ddmut_str	Structure	Full	Pathogenic	9	-0.692	-0.39	0.894	-2.25	0.16
ddg_imutant2_str	Structure	Kinase	Benign	4	0.002	0.02	0.225	-0.27	0.24
ddg_imutant2_str	Structure	Kinase	Pathogenic	9	-1.33	-1.4	1.175	-3.42	0.86
ddg_inps_str	Structure	Kinase	Benign	4	0.1	0.095	0.094	0.01	0.2
ddg_inps_str	Structure	Kinase	Pathogenic	9	-0.928	-0.69	0.854	-2.88	0.01
ddg_ddgun_str	Structure	Kinase	Benign	4	0	0	0	0	0
ddg_ddgun_str	Structure	Kinase	Pathogenic	9	-0.556	-0.4	1.127	-2.7	0.9
ddg_mcsm_str	Structure	Kinase	Benign	4	-0.258	-0.195	0.327	-0.675	0.031
ddg_mcsm_str	Structure	Kinase	Pathogenic	9	-1.025	-0.769	0.971	-3.195	0.111
ddg_ddmut_str	Structure	Kinase	Benign	4	0.082	0.08	0.038	0.04	0.13
ddg_ddmut_str	Structure	Kinase	Pathogenic	9	-0.692	-0.39	0.894	-2.25	0.16

## Sheet: S-T2
Supplementary Table 2: ΔΔG Summary of CDKL5 Variant Folding Predictions Across Methods and Regions
complex	model	score	irmsd	fnat	lrmsd	dockq	air	angles	bonds	bsa	dani	desolv	dihe	elec	improper	total	vdw	vean	xpcs
P49418_AMPH1_290-294	../06_emref/emref_4.pdb	4.888	0	1	0	1	493.362	0	0	1291.92	0	-5.669	0	-106.644	0	369.268	-17.45	0	0
P49418_AMPH1_290-294	../06_emref/emref_3.pdb	8.245	1.039	0.786	6.135	0.706	470.944	0	0	1069.26	0	1.598	0	-138.124	0	319.999	-12.822	0	0
P49418_AMPH1_290-294	../06_emref/emref_15.pdb	12.365	1.359	0.81	6.246	0.669	440.37	0	0	1128.34	0	-7.96	0	-80.103	0	352.576	-7.691	0	0
P49418_AMPH1_290-294	../06_emref/emref_10.pdb	12.376	1.728	0.643	11.673	0.473	379.547	0	0	953.867	0	7.829	0	-89.216	0	274.767	-15.564	0	0
Q86YP4_GATAD2A_97-101	../06_emref/emref_4.pdb	4.21	0	1	0	1	490.234	0	0	1384.99	0	10.021	0	-199.601	0	275.718	-14.915	0	0
Q86YP4_GATAD2A_97-101	../06_emref/emref_5.pdb	13.968	1.652	0.738	15.249	0.476	622.711	0	0	1465.29	0	8.607	0	-200.779	0	405.177	-16.755	0	0
Q86YP4_GATAD2A_97-101	../06_emref/emref_7.pdb	29.141	0.906	0.714	3.656	0.764	547.894	0	0	1171.06	0	8.396	0	-168.671	0	378.913	-0.311	0	0
Q86YP4_GATAD2A_97-101	../06_emref/emref_19.pdb	30.824	3.081	0.548	13.37	0.342	570.263	0	0	1126.17	0	-1.766	0	-31.457	0	520.662	-18.144	0	0
Q86YP4_GATAD2A_97-101	../06_emref/emref_9.pdb	33.83	7.66	0.333	27.273	0.153	597.09	0	0	1206.67	0	9.916	0	-111.592	0	472.022	-13.477	0	0
Q86YP4_GATAD2A_97-101	../06_emref/emref_12.pdb	37.925	9.94	0.333	35.579	0.137	616.302	0	0	1174.44	0	8.068	0	-115.66	0	492	-8.641	0	0
Q86YP4_GATAD2A_97-101	../06_emref/emref_15.pdb	43.733	7.763	0.357	28.62	0.158	699.383	0	0	1351.98	0	3.452	0	-83.174	0	603.186	-13.023	0	0
Q86YP4_GATAD2A_97-101	../06_emref/emref_16.pdb	45.353	10.025	0.333	36.837	0.135	703.13	0	0	1156.22	0	7.988	0	-130.349	0	565.903	-6.879	0	0
P48436_SOX9_197-202	../06_emref/emref_1.pdb	-66.011	0	1	0	1	647.1	0	0	2524.43	0	28.11	0	-667.091	0	-45.404	-25.413	0	0
P48436_SOX9_197-202	../06_emref/emref_3.pdb	-18.48	8.712	0.147	35.933	0.076	1062	0	0	2791.35	0	-25.347	0	-190.192	0	810.513	-61.295	0	0
P48436_SOX9_197-202	../06_emref/emref_5.pdb	-8.379	8.387	0.2	36.445	0.094	1006.36	0	0	2479.36	0	-18.733	0	-209.273	0	748.658	-48.427	0	0
P48436_SOX9_197-202	../06_emref/emref_2.pdb	-3.626	8.744	0.187	36.724	0.089	1109.58	0	0	2745.63	0	-13.578	0	-255.933	0	803.829	-49.819	0	0
P48436_SOX9_197-202	../06_emref/emref_7.pdb	-3.04	8.734	0.227	39.389	0.1	1011.49	0	0	2455.94	0	-18.874	0	-185.065	0	778.123	-48.302	0	0
P48436_SOX9_197-202	../06_emref/emref_15.pdb	9.981	1.685	0.64	4.638	0.618	822.639	0	0	1962.32	0	1.674	0	-244.9	0	552.763	-24.976	0	0
P48436_SOX9_197-202	../06_emref/emref_16.pdb	16.9	2.644	0.587	11.19	0.399	899.71	0	0	2254.84	0	-4.904	0	-131.562	0	726.293	-41.855	0	0
P48436_SOX9_197-202	../06_emref/emref_8.pdb	31.215	1.325	0.68	5.243	0.655	999.299	0	0	2079.56	0	16.126	0	-372.741	0	616.265	-10.293	0	0
Q9P2Y4_ZNF219_111-115	../06_emref/emref_15.pdb	1.008	0	1	0	1	1059.14	0	0	2344.86	0	1.209	0	-224.124	0	773.725	-61.29	0	0
Q9P2Y4_ZNF219_111-115	../06_emref/emref_18.pdb	35.438	0.9	0.581	2.056	0.754	1109.76	0	0	1754.98	0	-0.811	0	-127.466	0	933.058	-49.234	0	0
Q9P2Y4_ZNF219_111-115	../06_emref/emref_16.pdb	44.979	5.736	0.065	24.097	0.08	1316.66	0	0	1866.44	0	13.037	0	-302.284	0	975.11	-39.267	0	0
Q9P2Y4_ZNF219_111-115	../06_emref/emref_13.pdb	62.646	5.666	0.081	25.043	0.083	1481.08	0	0	2058.57	0	13.995	0	-346.644	0	1104.3	-30.128	0	0

## Sheet: S-T3
Supplementary Table 3. HADDOCK3 Per‐Model Energy Component Breakdown for CDKL5–Substrate Complexes
complex	vdw_mean	vdw_std	elec_mean	elec_std	desolv_mean	desolv_std	air_mean	air_std	total_mean	total_std	score_mean	score_std
P48436_SOX9_197-202	-38.7975	16.9145	-282.095	170.851	-4.44075	18.7209	944.772	150.084	623.88	285.387	-5.18	29.1217
P49418_AMPH1_290-294	-13.3818	4.24307	-103.522	25.5614	-1.0505	7.18637	446.056	49.3729	329.152	41.6313	9.4685	3.62037
Q86YP4_GATAD2A_97-101	-11.5181	5.90843	-130.16	58.3061	6.83525	4.02654	605.876	72.3824	464.198	106.882	29.873	14.269
Q9P2Y4_ZNF219_111-115	-44.9798	13.3832	-250.13	96.1904	6.8575	7.74256	1241.66	194.643	946.548	136.322	36.0177	25.919

## Sheet: S-T4
Supplementary Table 4. Summary Statistics of Structure‐Based Binding ΔΔG Predictions for Benign and Pathogenic CDKL5 Kinase‐Domain Variants in Complex with Four Substrate Phosphosites. Annotation: Mode=str; Structure, std=standard deviation
Gene	Motif	Mode	Method	Class	n	mean	median	std
SOX9	197-202	str	saambe3d	Benign	4	0.2175	0.195	0.142683
SOX9	197-202	str	saambe3d	Pathogenic	9	0.441111	0.36	0.527931
SOX9	197-202	str	mcsmppi	Benign	4	-0.529	-0.293	0.77721
SOX9	197-202	str	mcsmppi	Pathogenic	9	-0.91311	-1.024	0.443648
SOX9	197-202	str	ddmutppi	Benign	4	-0.12575	-0.118	0.052861
SOX9	197-202	str	ddmutppi	Pathogenic	9	-0.53267	-0.509	0.221625
SOX9	197-202	str	isee	Benign	4	1.24815	1.2383	0.503767
SOX9	197-202	str	isee	Pathogenic	9	1.86166	1.91064	0.567671
AMPH1	290-294	str	saambe3d	Benign	4	0.15	0.145	0.11225
AMPH1	290-294	str	saambe3d	Pathogenic	9	0.292222	0.27	0.467648
AMPH1	290-294	str	mcsmppi	Benign	4	-0.5535	-0.27	0.856474
AMPH1	290-294	str	mcsmppi	Pathogenic	9	-0.89744	-0.924	0.496372
AMPH1	290-294	str	ddmutppi	Benign	4	-0.0715	-0.0835	0.073378
AMPH1	290-294	str	ddmutppi	Pathogenic	9	-0.30489	-0.48	0.60277
AMPH1	290-294	str	isee	Benign	4	1.3457	1.35342	0.138786
AMPH1	290-294	str	isee	Pathogenic	9	2.38367	2.42807	0.249
GATAD2A	97-101	str	saambe3d	Benign	4	0.125	0.12	0.084261
GATAD2A	97-101	str	saambe3d	Pathogenic	9	0.293333	0.36	0.383275
GATAD2A	97-101	str	mcsmppi	Benign	4	-0.4995	-0.2745	0.784603
GATAD2A	97-101	str	mcsmppi	Pathogenic	9	-0.73244	-0.68	0.422464
GATAD2A	97-101	str	ddmutppi	Benign	4	-0.1285	-0.1255	0.054666
GATAD2A	97-101	str	ddmutppi	Pathogenic	9	-0.42167	-0.474	0.324787
GATAD2A	97-101	str	isee	Benign	4	1.25698	1.56813	0.795456
GATAD2A	97-101	str	isee	Pathogenic	9	2.56204	2.61049	0.549101
ZNF219	111-115	str	saambe3d	Benign	4	0.165	0.185	0.066583
ZNF219	111-115	str	saambe3d	Pathogenic	9	0.35	0.36	0.424028
ZNF219	111-115	str	mcsmppi	Benign	4	-0.5195	-0.287	0.766205
ZNF219	111-115	str	mcsmppi	Pathogenic	9	-0.74444	-0.826	0.549668
ZNF219	111-115	str	ddmutppi	Benign	4	-0.11475	-0.109	0.050169
ZNF219	111-115	str	ddmutppi	Pathogenic	9	-0.477	-0.548	0.274642
ZNF219	111-115	str	isee	Benign	4	1.02322	0.992567	0.448107
ZNF219	111-115	str	isee	Pathogenic	9	2.20277	2.36534	0.412088

## Sheet: S-T5
Supplementary Table 5: Pathogenic CDKL5 variants with greater folding destabilization than binding destabilization (ΔΔG_Fmax > ΔΔG_Bmax)
	position	mutation	Germline classification	ddG_Fmax	ddG_Bmax	Reclass_fold	Reclass_bind	Comparison	targets_present
1	3	I3F	Benign	0.675	0.58141	Benign	Benign	Folding>Binding	SOX9;AMPH1;GATAD2A;ZNF219
2	13	F13S	Likely pathogenic	3.658	1.06281	Pathogenic	Pathogenic	Folding>Binding	SOX9;AMPH1;GATAD2A;ZNF219
3	20	G20D	Likely pathogenic	2.25	1.12391	Pathogenic	Pathogenic	Folding>Binding	SOX9;AMPH1;GATAD2A;ZNF219
4	20	G20R	Pathogenic	1.4	1.17437	Pathogenic	Pathogenic	Folding>Binding	SOX9;AMPH1;GATAD2A;ZNF219
5	21	E21G	Likely pathogenic	1.71	1.0106	Pathogenic	Pathogenic	Folding>Binding	SOX9;AMPH1;GATAD2A;ZNF219
6	22	G22E	Likely pathogenic	1.15	1.13902	Pathogenic	Pathogenic	Folding>Binding	SOX9;AMPH1;GATAD2A;ZNF219
7	22	G22V	Likely pathogenic	1.57	0.838518	Pathogenic	Benign	Folding>Binding	SOX9;AMPH1;GATAD2A;ZNF219
8	24	Y24C	Pathogenic/Likely pathogenic	1.4	1.05097	Pathogenic	Pathogenic	Folding>Binding	SOX9;AMPH1;GATAD2A;ZNF219
9	27	V27A	Pathogenic/Likely pathogenic	2.46	1.14549	Pathogenic	Pathogenic	Folding>Binding	SOX9;AMPH1;GATAD2A;ZNF219
10	30	C30Y	Uncertain significance	2.41	0.922735	Pathogenic	Pathogenic	Folding>Binding	SOX9;AMPH1;GATAD2A;ZNF219
11	31	R31G	Uncertain significance	2.17	0.856541	Pathogenic	Benign	Folding>Binding	SOX9;AMPH1;GATAD2A;ZNF219
12	35	T35I	Likely pathogenic	0.84	0.82537	Pathogenic	Benign	Folding>Binding	SOX9;AMPH1;GATAD2A;ZNF219
13	41	I41F	Pathogenic/Likely pathogenic	2.1	1.03461	Pathogenic	Pathogenic	Folding>Binding	SOX9;AMPH1;GATAD2A;ZNF219
14	42	K42R	Pathogenic/Likely pathogenic	1.69	1.15802	Pathogenic	Pathogenic	Folding>Binding	SOX9;AMPH1;GATAD2A;ZNF219
15	56	T56M	Benign/Likely benign	0.69	0.526031	Benign	Benign	Folding>Binding	SOX9;AMPH1;GATAD2A;ZNF219
16	64	L64P	Uncertain significance	3.44	1.58612	Pathogenic	Pathogenic	Folding>Binding	SOX9;AMPH1;GATAD2A;ZNF219
17	67	L67F	Conflicting classifications of pathogenicity	1.63	0.833743	Pathogenic	Benign	Folding>Binding	SOX9;AMPH1;GATAD2A;ZNF219
18	67	L67P	Pathogenic/Likely pathogenic	3.2	1.26905	Pathogenic	Pathogenic	Folding>Binding	SOX9;AMPH1;GATAD2A;ZNF219
19	71	N71D	Conflicting classifications of pathogenicity	1.321	0.823203	Pathogenic	Benign	Folding>Binding	SOX9;AMPH1;GATAD2A;ZNF219
20	71	N71S	Uncertain significance	1.277	0.827273	Pathogenic	Benign	Folding>Binding	SOX9;AMPH1;GATAD2A;ZNF219
21	72	I72N	Likely pathogenic	3.8	1.1905	Pathogenic	Pathogenic	Folding>Binding	SOX9;AMPH1;GATAD2A;ZNF219
22	72	I72T	Pathogenic	3.42	1.0851	Pathogenic	Pathogenic	Folding>Binding	SOX9;AMPH1;GATAD2A;ZNF219
23	76	K76E	Uncertain significance	0.79	0.645759	Pathogenic	Benign	Folding>Binding	SOX9;AMPH1;GATAD2A;ZNF219
24	80	R80H	Uncertain significance	1.259	0.650034	Pathogenic	Benign	Folding>Binding	SOX9;AMPH1;GATAD2A;ZNF219
25	83	G83V	Uncertain significance	1.37	0.78378	Pathogenic	Benign	Folding>Binding	SOX9;AMPH1;GATAD2A;ZNF219
26	97	L97P	Likely pathogenic	2.46	1.71377	Pathogenic	Pathogenic	Folding>Binding	SOX9;AMPH1;GATAD2A;ZNF219
27	107	V107D	Uncertain significance	2.35	0.406941	Pathogenic	Benign	Folding>Binding	SOX9;AMPH1;GATAD2A;ZNF219
28	117	Y117C	Uncertain significance	1.5	0.998023	Pathogenic	Pathogenic	Folding>Binding	SOX9;AMPH1;GATAD2A;ZNF219
29	119	L119R	Pathogenic/Likely pathogenic	3.2	1.23325	Pathogenic	Pathogenic	Folding>Binding	SOX9;AMPH1;GATAD2A;ZNF219
30	122	A122T	Conflicting classifications of pathogenicity	1.86	1.18159	Pathogenic	Pathogenic	Folding>Binding	SOX9;AMPH1;GATAD2A;ZNF219
31	125	W125C	Benign/Likely benign	1.73	1.04319	Pathogenic	Pathogenic	Folding>Binding	SOX9;AMPH1;GATAD2A;ZNF219
32	126	C126Y	Uncertain significance	3.23	0.877696	Pathogenic	Benign	Folding>Binding	SOX9;AMPH1;GATAD2A;ZNF219
33	127	H127R	Pathogenic	2.04	1.23315	Pathogenic	Pathogenic	Folding>Binding	SOX9;AMPH1;GATAD2A;ZNF219
34	132	V132G	Likely pathogenic	3.65	0.83084	Pathogenic	Benign	Folding>Binding	SOX9;AMPH1;GATAD2A;ZNF219
35	135	D135G	Uncertain significance	3.52	1.47019	Pathogenic	Pathogenic	Folding>Binding	SOX9;AMPH1;GATAD2A;ZNF219
36	138	P138L	Pathogenic/Likely pathogenic	1.49	0.953398	Pathogenic	Pathogenic	Folding>Binding	SOX9;AMPH1;GATAD2A;ZNF219
37	141	L141F	Pathogenic/Likely pathogenic	1.788	1.04408	Pathogenic	Pathogenic	Folding>Binding	SOX9;AMPH1;GATAD2A;ZNF219
38	143	I143N	Uncertain significance	4.1	1.13799	Pathogenic	Pathogenic	Folding>Binding	SOX9;AMPH1;GATAD2A;ZNF219
39	143	I143V	Benign/Likely benign	2	0.833596	Pathogenic	Benign	Folding>Binding	SOX9;AMPH1;GATAD2A;ZNF219
40	145	H145Y	Uncertain significance	1.05	0.650271	Pathogenic	Benign	Folding>Binding	SOX9;AMPH1;GATAD2A;ZNF219
41	146	N146S	Benign/Likely benign	0.93	0.437532	Pathogenic	Benign	Folding>Binding	SOX9;AMPH1;GATAD2A;ZNF219
42	150	K150R	Pathogenic/Likely pathogenic	2.2	1.25128	Pathogenic	Pathogenic	Folding>Binding	SOX9;AMPH1;GATAD2A;ZNF219
43	152	C152F	Likely pathogenic	1.459	0.999504	Pathogenic	Pathogenic	Folding>Binding	SOX9;AMPH1;GATAD2A;ZNF219
44	152	C152R	Likely pathogenic	1.76	0.990437	Pathogenic	Pathogenic	Folding>Binding	SOX9;AMPH1;GATAD2A;ZNF219
45	153	D153G	Pathogenic	1.18	1.05878	Pathogenic	Pathogenic	Folding>Binding	SOX9;AMPH1;GATAD2A;ZNF219
46	155	G155D	Likely pathogenic	2.103	0.908642	Pathogenic	Pathogenic	Folding>Binding	SOX9;AMPH1;GATAD2A;ZNF219
47	157	A157P	Likely pathogenic	3.15	1.45669	Pathogenic	Pathogenic	Folding>Binding	SOX9;AMPH1;GATAD2A;ZNF219
48	157	A157V	Likely pathogenic	1.7	1.27897	Pathogenic	Pathogenic	Folding>Binding	SOX9;AMPH1;GATAD2A;ZNF219
49	158	R158H	Benign/Likely benign	1.955	0.946944	Pathogenic	Pathogenic	Folding>Binding	SOX9;AMPH1;GATAD2A;ZNF219
50	158	R158P	Conflicting classifications of pathogenicity	2.55	1.54336	Pathogenic	Pathogenic	Folding>Binding	SOX9;AMPH1;GATAD2A;ZNF219
51	175	R175S	Likely pathogenic	1.98	1.47785	Pathogenic	Pathogenic	Folding>Binding	SOX9;AMPH1;GATAD2A;ZNF219
52	176	W176C	Pathogenic	2.06	1.54598	Pathogenic	Pathogenic	Folding>Binding	SOX9;AMPH1;GATAD2A;ZNF219
53	176	W176G	Uncertain significance	3.06	1.78193	Pathogenic	Pathogenic	Folding>Binding	SOX9;AMPH1;GATAD2A;ZNF219
54	176	W176R	Likely pathogenic	2.51	1.8796	Pathogenic	Pathogenic	Folding>Binding	SOX9;AMPH1;GATAD2A;ZNF219
55	177	Y177C	Uncertain significance	2.9	1.23229	Pathogenic	Pathogenic	Folding>Binding	SOX9;AMPH1;GATAD2A;ZNF219
56	177	Y177S	Uncertain significance	3.9	1.42573	Pathogenic	Pathogenic	Folding>Binding	SOX9;AMPH1;GATAD2A;ZNF219
57	178	R178Q	Pathogenic	1.88	1.01644	Pathogenic	Pathogenic	Folding>Binding	SOX9;AMPH1;GATAD2A;ZNF219
58	179	S179F	Uncertain significance	2.59	1.04063	Pathogenic	Pathogenic	Folding>Binding	SOX9;AMPH1;GATAD2A;ZNF219
59	181	E181A	Pathogenic/Likely pathogenic	2.142	1.06752	Pathogenic	Pathogenic	Folding>Binding	SOX9;AMPH1;GATAD2A;ZNF219
60	182	L182P	Conflicting classifications of pathogenicity	2.94	1.31029	Pathogenic	Pathogenic	Folding>Binding	SOX9;AMPH1;GATAD2A;ZNF219
61	184	L184H	Uncertain significance	2.48	0.873119	Pathogenic	Benign	Folding>Binding	SOX9;AMPH1;GATAD2A;ZNF219
62	186	A186T	Benign/Likely benign	1.2	0.581435	Pathogenic	Benign	Folding>Binding	SOX9;AMPH1;GATAD2A;ZNF219
63	193	D193G	Likely pathogenic	2.75	1.14154	Pathogenic	Pathogenic	Folding>Binding	SOX9;AMPH1;GATAD2A;ZNF219
64	193	D193H	Likely pathogenic	2.57	1.05146	Pathogenic	Pathogenic	Folding>Binding	SOX9;AMPH1;GATAD2A;ZNF219
65	193	D193N	Pathogenic/Likely pathogenic	2.72	1.3066	Pathogenic	Pathogenic	Folding>Binding	SOX9;AMPH1;GATAD2A;ZNF219
66	198	G198D	Pathogenic/Likely pathogenic	2.5	1.45579	Pathogenic	Pathogenic	Folding>Binding	SOX9;AMPH1;GATAD2A;ZNF219
67	198	G198R	Uncertain significance	2.57	2.06888	Pathogenic	Pathogenic	Folding>Binding	SOX9;AMPH1;GATAD2A;ZNF219
68	199	C199R	Conflicting classifications of pathogenicity	2.68	1.23549	Pathogenic	Pathogenic	Folding>Binding	SOX9;AMPH1;GATAD2A;ZNF219
69	201	L201P	Pathogenic/Likely pathogenic	4.2	1.34139	Pathogenic	Pathogenic	Folding>Binding	SOX9;AMPH1;GATAD2A;ZNF219
70	202	G202E	Pathogenic/Likely pathogenic	3.06	1.11191	Pathogenic	Pathogenic	Folding>Binding	SOX9;AMPH1;GATAD2A;ZNF219
71	203	E203D	Conflicting classifications of pathogenicity	1.601	1.06444	Pathogenic	Pathogenic	Folding>Binding	SOX9;AMPH1;GATAD2A;ZNF219
72	203	E203K	Uncertain significance	1.96	1.12708	Pathogenic	Pathogenic	Folding>Binding	SOX9;AMPH1;GATAD2A;ZNF219
73	207	G207E	Uncertain significance	2.513	1.22804	Pathogenic	Pathogenic	Folding>Binding	SOX9;AMPH1;GATAD2A;ZNF219
74	209	P209R	Pathogenic/Likely pathogenic	1.38	0.978013	Pathogenic	Pathogenic	Folding>Binding	SOX9;AMPH1;GATAD2A;ZNF219
75	213	G213E	Pathogenic/Likely pathogenic	2.31	1.81135	Pathogenic	Pathogenic	Folding>Binding	SOX9;AMPH1;GATAD2A;ZNF219
76	219	Q219K	Uncertain significance	1.57	1.03322	Pathogenic	Pathogenic	Folding>Binding	SOX9;AMPH1;GATAD2A;ZNF219
77	219	Q219P	Conflicting classifications of pathogenicity	2.77	1.08074	Pathogenic	Pathogenic	Folding>Binding	SOX9;AMPH1;GATAD2A;ZNF219
78	220	L220P	Pathogenic/Likely pathogenic	3.47	1.11858	Pathogenic	Pathogenic	Folding>Binding	SOX9;AMPH1;GATAD2A;ZNF219
79	225	K225R	Benign/Likely benign	0.905	0.859778	Pathogenic	Benign	Folding>Binding	SOX9;AMPH1;GATAD2A;ZNF219
80	227	L227R	Uncertain significance	1.76	0.717848	Pathogenic	Benign	Folding>Binding	SOX9;AMPH1;GATAD2A;ZNF219
81	262	Y262H	Pathogenic/Likely pathogenic	2.72	0.701704	Pathogenic	Benign	Folding>Binding	SOX9;AMPH1;GATAD2A;ZNF219
82	271	L271P	Pathogenic/Likely pathogenic	2.86	1.24981	Pathogenic	Pathogenic	Folding>Binding	SOX9;AMPH1;GATAD2A;ZNF219
83	285	R285S	Likely pathogenic	1.934	1.59802	Pathogenic	Pathogenic	Folding>Binding	SOX9;AMPH1;GATAD2A;ZNF219
84	288	T288I	Uncertain significance	1.57	0.929032	Pathogenic	Pathogenic	Folding>Binding	SOX9;AMPH1;GATAD2A;ZNF219
85	291	C291R	Uncertain significance	1.791	0.904929	Pathogenic	Pathogenic	Folding>Binding	SOX9;AMPH1;GATAD2A;ZNF219
86	291	C291Y	Uncertain significance	2.65	0.875971	Pathogenic	Benign	Folding>Binding	SOX9;AMPH1;GATAD2A;ZNF219
87	296	T296A	Benign/Likely benign	1.58	0.783384	Pathogenic	Benign	Folding>Binding	SOX9;AMPH1;GATAD2A;ZNF219
88	302	L302F	Uncertain significance	1.45	0.561885	Pathogenic	Benign	Folding>Binding	SOX9;AMPH1;GATAD2A;ZNF219
89	5	N5D	Benign	0.09	0.448408	Benign	Benign	Rest (≤)	SOX9;AMPH1;GATAD2A;ZNF219
90	20	G20V	Pathogenic	0.89	0.951424	Pathogenic	Pathogenic	Rest (≤)	SOX9;AMPH1;GATAD2A;ZNF219
91	25	G25R	Pathogenic/Likely pathogenic	1.6	1.74425	Pathogenic	Pathogenic	Rest (≤)	SOX9;AMPH1;GATAD2A;ZNF219
92	36	H36R	Benign/Likely benign	0.528	0.644483	Benign	Benign	Rest (≤)	SOX9;AMPH1;GATAD2A;ZNF219
93	40	A40V	Pathogenic	0.86	1.00549	Pathogenic	Pathogenic	Rest (≤)	SOX9;AMPH1;GATAD2A;ZNF219
94	59	R59P	Likely pathogenic	1.14	1.3457	Pathogenic	Pathogenic	Rest (≤)	SOX9;AMPH1;GATAD2A;ZNF219
95	65	R65Q	Likely benign	0.44	1.16751	Benign	Pathogenic	Rest (≤)	SOX9;AMPH1;GATAD2A;ZNF219
96	80	R80L	Benign/Likely benign	0.6	0.946886	Benign	Pathogenic	Rest (≤)	SOX9;AMPH1;GATAD2A;ZNF219
97	127	H127Y	Likely pathogenic	0.89	0.96606	Pathogenic	Pathogenic	Rest (≤)	SOX9;AMPH1;GATAD2A;ZNF219
98	153	D153V	Uncertain significance	0.72	0.951144	Benign	Pathogenic	Rest (≤)	SOX9;AMPH1;GATAD2A;ZNF219
99	162	E162D	Benign/Likely benign	0.3	0.474685	Benign	Benign	Rest (≤)	SOX9;AMPH1;GATAD2A;ZNF219
100	172	V172I	Conflicting classifications of pathogenicity	0.51	2.03329	Benign	Pathogenic	Rest (≤)	SOX9;AMPH1;GATAD2A;ZNF219
101	173	A173D	Uncertain significance	0.84	2.13356	Pathogenic	Pathogenic	Rest (≤)	SOX9;AMPH1;GATAD2A;ZNF219
102	174	T174N	Uncertain significance	1.12	1.48829	Pathogenic	Pathogenic	Rest (≤)	SOX9;AMPH1;GATAD2A;ZNF219
103	178	R178P	Pathogenic/Likely pathogenic	1.92	1.97759	Pathogenic	Pathogenic	Rest (≤)	SOX9;AMPH1;GATAD2A;ZNF219
104	178	R178W	Pathogenic	0.9	1.02237	Pathogenic	Pathogenic	Rest (≤)	SOX9;AMPH1;GATAD2A;ZNF219
105	180	P180L	Likely pathogenic	0.7	1.05396	Benign	Pathogenic	Rest (≤)	SOX9;AMPH1;GATAD2A;ZNF219
106	193	D193V	Conflicting classifications of pathogenicity	0.94	1.04172	Pathogenic	Pathogenic	Rest (≤)	SOX9;AMPH1;GATAD2A;ZNF219
107	196	S196L	Pathogenic/Likely pathogenic	1.13	1.14282	Pathogenic	Pathogenic	Rest (≤)	SOX9;AMPH1;GATAD2A;ZNF219
108	213	G213R	Pathogenic/Likely pathogenic	1.19	2.14422	Pathogenic	Pathogenic	Rest (≤)	SOX9;AMPH1;GATAD2A;ZNF219
109	240	S240T	Benign	0.362	0.549655	Benign	Benign	Rest (≤)	SOX9;AMPH1;GATAD2A;ZNF219
110	248	R248W	Pathogenic/Likely pathogenic	0.53	0.622331	Benign	Benign	Rest (≤)	SOX9;AMPH1;GATAD2A;ZNF219
111	254	H254R	Benign	0.24	0.818001	Benign	Benign	Rest (≤)	SOX9;AMPH1;GATAD2A;ZNF219
112	284	D284E	Benign/Likely benign	0.691	0.874065	Benign	Benign	Rest (≤)	SOX9;AMPH1;GATAD2A;ZNF219

## Sheet: S-T6
Supplementary Table S6: Accuracy and Misclassification Counts for Evolution-Based Predictors on CDKL5 Variants
	Method	Accuracy (%)	Benign → Path	Path → Benign	Uncertain → Path	Conflicting → Path	Strict_Benign_correct	Strict_Benign_total	Strict_Pathogenic_correct	Strict_Pathogenic_total
1	PolyPhen-2	93.8	2	0	29	10	2	4	9	9
2	MutPred2	77.7	0	1	22	8	4	4	8	9
3	ESM-1v	85.7	0	0	26	9	4	4	9	9
4	AlphaMissense	89.3	1	0	27	10	3	4	9	9

## Sheet: S-T7
Supplementary Table 7. Predicted confidence (pLDDT) scores for CDKL5-partner complexes. Across all CDKL5-partner complexes, best pLDDT scores ranged from 32.8 (ZNF219) to 59.1 (IQGAP1), indicating overall moderate model confidence with higher reliability for DNMT1, SMAD3, DLG4, and IQGAP1, and lower score for ZNF219, SOX9, PPP1R35, MECP2, and GATAD2A.
	job_dir	job_name	seq_length	rank001_model	rank001_pLDDT	rank001_pTM	rank001_ipTM	final_model1_recycle	final_model1_pLDDT	final_model1_pTM	final_model1_ipTM	final_model2_recycle	final_model2_pLDDT	final_model2_pTM	final_model2_ipTM	final_model3_recycle	final_model3_pLDDT	final_model3_pTM	final_model3_ipTM	final_model4_recycle	final_model4_pLDDT	final_model4_pTM	final_model4_ipTM	final_model5_recycle	final_model5_pLDDT	final_model5_pTM	final_model5_ipTM	best_available_pLDDT	log_path	parse_error
1	01_eb2	CDKL5_EB2	1287	2	42.4	0.363	0.261	20	40.7	0.354	0.246	20	42.4	0.363	0.261	20	41.9	0.359	0.261	20	40.4	0.345	0.22	20	41.6	0.36	0.251	42.4	/project/ealexov/compbio/shamrat/250315_colabfold/cf_output/01_eb2/log.txt
2	02_map1s	CDKL5_MAP1S	2019	4	45.5	0.421	0.436	20	45.7	0.41	0.323	20	47	0.422	0.37	20	45.9	0.413	0.319	20	45.5	0.421	0.436	20	46	0.412	0.383	45.5	/project/ealexov/compbio/shamrat/250315_colabfold/cf_output/02_map1s/log.txt
3	03_ttdn1	CDKL5_TTDN1	1139	4	35.8	0.363	0.223	20	36.5	0.385	0.179	20	36.5	0.372	0.177	20	36	0.373	0.187	20	35.8	0.363	0.223	20	36.3	0.373	0.174	35.8	/project/ealexov/compbio/shamrat/250315_colabfold/cf_output/03_ttdn1/log.txt
4	04_ARHGEF2	CDKL5_ARHGEF2	1946	5	46.8	0.373	0.476	20	45.7	0.344	0.428	20	47.6	0.356	0.448	20	46.3	0.363	0.448	20	44.6	0.358	0.436	20	46.8	0.373	0.476	46.8	/project/ealexov/compbio/shamrat/250315_colabfold/cf_output/04_ARHGEF2/log.txt
5	05_AMPH1	05_CDKL5_AMPH1	1655	1	41.4	0.325	0.3	20	41.4	0.325	0.3	20	42.8	0.322	0.3	20	40.9	0.314	0.19	20	40.5	0.324	0.278	20	41.6	0.319	0.191	41.4	/project/ealexov/compbio/shamrat/250315_colabfold/cf_output/05_AMPH1/log.txt
6	06_CEP131	06_CDKL5_CEP131	2043	1	36	0.301	0.258	20	36	0.301	0.258	20	37.8	0.299	0.187	20	36.7	0.312	0.214	20	33.3	0.291	0.211	20	35.4	0.304	0.193	36	/project/ealexov/compbio/shamrat/250315_colabfold/cf_output/06_CEP131/log.txt
7	01_DNMT1	01_CDKL5_DNMT1	2576	5	56.8	0.548	0.495	20	54.8	0.485	0.282	20	56	0.499	0.233	20	56.2	0.529	0.321	20	55.4	0.538	0.268	20	56.8	0.548	0.495	56.8	/project/ealexov/compbio/shamrat/250315_colabfold/cf_output2/01_DNMT1/log.txt
8	02_HDAC4	02_CDKL5_HDAC4	2044	5	42.6	0.353	0.313	20	42.4	0.35	0.312	20	43.4	0.349	0.306	20	42.2	0.354	0.285	20	41	0.344	0.287	20	42.6	0.353	0.313	42.6	/project/ealexov/compbio/shamrat/250315_colabfold/cf_output2/02_HDAC4/log.txt
9	03_NGL1	03_CDKL5_NGL1	1600	4	48.9	0.481	0.559	20	48.2	0.373	0.519	20	48.4	0.382	0.219	20	47.3	0.372	0.301	20	48.9	0.481	0.559	20	48.1	0.369	0.278	48.9	/project/ealexov/compbio/shamrat/250315_colabfold/cf_output2/03_NGL1/log.txt
10	04_SMAD3	04_CDKL5_SMAD3	1385	5	49.8	0.38	0.276	20	47.3	0.356	0.253	20	48.8	0.356	0.247	20	48.8	0.365	0.257	20	47.6	0.357	0.236	20	49.8	0.38	0.276	49.8	/project/ealexov/compbio/shamrat/250315_colabfold/cf_output2/04_SMAD3/log.txt
11	05_SOX9	05_CDKL5_SOX9	1469	1	34.2	0.343	0.226	20	34.2	0.343	0.226	20	36.4	0.346	0.188	20	34.7	0.344	0.22	20	34	0.333	0.199	20	36.7	0.359	0.189	34.2	/project/ealexov/compbio/shamrat/250315_colabfold/cf_output2/05_SOX9/log.txt
12	06_IQGAP1	06_CDKL5_IQGAP1	2617	3	59.1	0.39	0.251	20	53.3	0.341	0.259	20	57	0.34	0.239	20	59.1	0.39	0.251	20	56.8	0.352	0.234	20	57.8	0.372	0.244	59.1	/project/ealexov/compbio/shamrat/250315_colabfold/cf_output2/06_IQGAP1/log.txt
13	07_MECP2	07_CDKL5_MECP2	1446	2	35.4	0.356	0.268	20	33.3	0.342	0.188	20	35.4	0.356	0.268	20	34	0.347	0.22	20	33.7	0.337	0.248	20	34.4	0.356	0.238	35.4	/project/ealexov/compbio/shamrat/250315_colabfold/cf_output2/07_MECP2/log.txt
14	08_DLG4	08_CDKL5_DLG4	1684	5	50	0.373	0.327	20	46.8	0.324	0.227	20	50.7	0.35	0.261	20	48	0.325	0.256	20	47.9	0.312	0.253	20	50	0.373	0.327	50	/project/ealexov/compbio/shamrat/250315_colabfold/cf_output2/08_DLG4/log.txt
15	01_GTF2I	01_CDKL5_GTF2I	1958	4	42.2	0.342	0.392	20	40.7	0.333	0.249	20	44.6	0.322	0.234	20	42.5	0.32	0.228	20	42.2	0.342	0.392	20	42.8	0.314	0.217	42.2	/project/ealexov/compbio/shamrat/250315_colabfold/cf_output3/01_GTF2I/log.txt
16	02_PPP1R35	02_CDKL5_PPP1R35	1213	1	34.1	0.367	0.24	20	34.1	0.367	0.24	20	36.2	0.364	0.187	20	35.2	0.367	0.229	20	33.8	0.357	0.214	20	35.1	0.364	0.214	34.1	/project/ealexov/compbio/shamrat/250315_colabfold/cf_output3/02_PPP1R35/log.txt
17	03_GATAD2A	03_CDKL5_GATAD2A	1593	1	34.5	0.348	0.335	20	34.5	0.348	0.335	20	35.8	0.338	0.194	20	34.8	0.34	0.291	20	33.6	0.328	0.201	20	33.7	0.328	0.179	34.5	/project/ealexov/compbio/shamrat/250315_colabfold/cf_output3/03_GATAD2A/log.txt
18	04_ZNF219	04_CDKL5_ZNF219	1682	3	32.8	0.341	0.31	20	33.1	0.344	0.238	20	35.1	0.342	0.3	20	32.8	0.341	0.31	20	31.7	0.325	0.22	20	32.5	0.325	0.202	32.8	/project/ealexov/compbio/shamrat/250315_colabfold/cf_output3/04_ZNF219/log.txt

## Sheet: S-T8
Supplementary Table 8: Computational evidence (ACMG/AMP PP3/BP4). We integrated two orthogonal in silico readouts per variant: ΔΔG_folding (max across predictors) and ΔΔG_binding (max across the four CDKL5 partner motifs; SOX9, AMPH1, GATAD2A, ZNF219). Variants were reclassified as pathogenic/benign by each readout using thresholds derived from the observed separation between benign and pathogeni…
	position	mutation	Germline classification	ddG_Fmax	ddG_Bmax	Reclass_fold	Reclass_bind	ACMG_PP3_BP4	Clinical_action_note	ACMG_rationale	targets_present
1	30	C30Y	Uncertain significance	2.41	0.922735	Pathogenic	Pathogenic	PP3_supporting	For VUS/conflicting: apply PP3 (supporting) from concordant in silico.	Concordant in silico: folding+binding predict deleterious (ΔΔG_Fmax=2.410, ΔΔG_Bmax=0.923).	SOX9;AMPH1;GATAD2A;ZNF219
2	31	R31G	Uncertain significance	2.17	0.856541	Pathogenic	Benign	None	For VUS/conflicting: do not apply PP3/BP4 (discordant/insufficient).	Discordant in silico; do not apply PP3/BP4.	SOX9;AMPH1;GATAD2A;ZNF219
3	64	L64P	Uncertain significance	3.44	1.58612	Pathogenic	Pathogenic	PP3_supporting	For VUS/conflicting: apply PP3 (supporting) from concordant in silico.	Concordant in silico: folding+binding predict deleterious (ΔΔG_Fmax=3.440, ΔΔG_Bmax=1.586).	SOX9;AMPH1;GATAD2A;ZNF219
4	71	N71S	Uncertain significance	1.277	0.827273	Pathogenic	Benign	None	For VUS/conflicting: do not apply PP3/BP4 (discordant/insufficient).	Discordant in silico; do not apply PP3/BP4.	SOX9;AMPH1;GATAD2A;ZNF219
5	76	K76E	Uncertain significance	0.79	0.645759	Pathogenic	Benign	None	For VUS/conflicting: do not apply PP3/BP4 (discordant/insufficient).	Discordant in silico; do not apply PP3/BP4.	SOX9;AMPH1;GATAD2A;ZNF219
6	80	R80H	Uncertain significance	1.259	0.650034	Pathogenic	Benign	None	For VUS/conflicting: do not apply PP3/BP4 (discordant/insufficient).	Discordant in silico; do not apply PP3/BP4.	SOX9;AMPH1;GATAD2A;ZNF219
7	83	G83V	Uncertain significance	1.37	0.78378	Pathogenic	Benign	None	For VUS/conflicting: do not apply PP3/BP4 (discordant/insufficient).	Discordant in silico; do not apply PP3/BP4.	SOX9;AMPH1;GATAD2A;ZNF219
8	107	V107D	Uncertain significance	2.35	0.406941	Pathogenic	Benign	None	For VUS/conflicting: do not apply PP3/BP4 (discordant/insufficient).	Discordant in silico; do not apply PP3/BP4.	SOX9;AMPH1;GATAD2A;ZNF219
9	117	Y117C	Uncertain significance	1.5	0.998023	Pathogenic	Pathogenic	PP3_supporting	For VUS/conflicting: apply PP3 (supporting) from concordant in silico.	Concordant in silico: folding+binding predict deleterious (ΔΔG_Fmax=1.500, ΔΔG_Bmax=0.998).	SOX9;AMPH1;GATAD2A;ZNF219
10	126	C126Y	Uncertain significance	3.23	0.877696	Pathogenic	Benign	None	For VUS/conflicting: do not apply PP3/BP4 (discordant/insufficient).	Discordant in silico; do not apply PP3/BP4.	SOX9;AMPH1;GATAD2A;ZNF219
11	135	D135G	Uncertain significance	3.52	1.47019	Pathogenic	Pathogenic	PP3_supporting	For VUS/conflicting: apply PP3 (supporting) from concordant in silico.	Concordant in silico: folding+binding predict deleterious (ΔΔG_Fmax=3.520, ΔΔG_Bmax=1.470).	SOX9;AMPH1;GATAD2A;ZNF219
12	143	I143N	Uncertain significance	4.1	1.13799	Pathogenic	Pathogenic	PP3_supporting	For VUS/conflicting: apply PP3 (supporting) from concordant in silico.	Concordant in silico: folding+binding predict deleterious (ΔΔG_Fmax=4.100, ΔΔG_Bmax=1.138).	SOX9;AMPH1;GATAD2A;ZNF219
13	145	H145Y	Uncertain significance	1.05	0.650271	Pathogenic	Benign	None	For VUS/conflicting: do not apply PP3/BP4 (discordant/insufficient).	Discordant in silico; do not apply PP3/BP4.	SOX9;AMPH1;GATAD2A;ZNF219
14	153	D153V	Uncertain significance	0.72	0.951144	Benign	Pathogenic	None	For VUS/conflicting: do not apply PP3/BP4 (discordant/insufficient).	Discordant in silico; do not apply PP3/BP4.	SOX9;AMPH1;GATAD2A;ZNF219
15	173	A173D	Uncertain significance	0.84	2.13356	Pathogenic	Pathogenic	PP3_supporting	For VUS/conflicting: apply PP3 (supporting) from concordant in silico.	Concordant in silico: folding+binding predict deleterious (ΔΔG_Fmax=0.840, ΔΔG_Bmax=2.134).	SOX9;AMPH1;GATAD2A;ZNF219
16	174	T174N	Uncertain significance	1.12	1.48829	Pathogenic	Pathogenic	PP3_supporting	For VUS/conflicting: apply PP3 (supporting) from concordant in silico.	Concordant in silico: folding+binding predict deleterious (ΔΔG_Fmax=1.120, ΔΔG_Bmax=1.488).	SOX9;AMPH1;GATAD2A;ZNF219
17	176	W176G	Uncertain significance	3.06	1.78193	Pathogenic	Pathogenic	PP3_supporting	For VUS/conflicting: apply PP3 (supporting) from concordant in silico.	Concordant in silico: folding+binding predict deleterious (ΔΔG_Fmax=3.060, ΔΔG_Bmax=1.782).	SOX9;AMPH1;GATAD2A;ZNF219
18	177	Y177C	Uncertain significance	2.9	1.23229	Pathogenic	Pathogenic	PP3_supporting	For VUS/conflicting: apply PP3 (supporting) from concordant in silico.	Concordant in silico: folding+binding predict deleterious (ΔΔG_Fmax=2.900, ΔΔG_Bmax=1.232).	SOX9;AMPH1;GATAD2A;ZNF219
19	177	Y177S	Uncertain significance	3.9	1.42573	Pathogenic	Pathogenic	PP3_supporting	For VUS/conflicting: apply PP3 (supporting) from concordant in silico.	Concordant in silico: folding+binding predict deleterious (ΔΔG_Fmax=3.900, ΔΔG_Bmax=1.426).	SOX9;AMPH1;GATAD2A;ZNF219
20	179	S179F	Uncertain significance	2.59	1.04063	Pathogenic	Pathogenic	PP3_supporting	For VUS/conflicting: apply PP3 (supporting) from concordant in silico.	Concordant in silico: folding+binding predict deleterious (ΔΔG_Fmax=2.590, ΔΔG_Bmax=1.041).	SOX9;AMPH1;GATAD2A;ZNF219
21	184	L184H	Uncertain significance	2.48	0.873119	Pathogenic	Benign	None	For VUS/conflicting: do not apply PP3/BP4 (discordant/insufficient).	Discordant in silico; do not apply PP3/BP4.	SOX9;AMPH1;GATAD2A;ZNF219
22	198	G198R	Uncertain significance	2.57	2.06888	Pathogenic	Pathogenic	PP3_supporting	For VUS/conflicting: apply PP3 (supporting) from concordant in silico.	Concordant in silico: folding+binding predict deleterious (ΔΔG_Fmax=2.570, ΔΔG_Bmax=2.069).	SOX9;AMPH1;GATAD2A;ZNF219
23	203	E203K	Uncertain significance	1.96	1.12708	Pathogenic	Pathogenic	PP3_supporting	For VUS/conflicting: apply PP3 (supporting) from concordant in silico.	Concordant in silico: folding+binding predict deleterious (ΔΔG_Fmax=1.960, ΔΔG_Bmax=1.127).	SOX9;AMPH1;GATAD2A;ZNF219
24	207	G207E	Uncertain significance	2.513	1.22804	Pathogenic	Pathogenic	PP3_supporting	For VUS/conflicting: apply PP3 (supporting) from concordant in silico.	Concordant in silico: folding+binding predict deleterious (ΔΔG_Fmax=2.513, ΔΔG_Bmax=1.228).	SOX9;AMPH1;GATAD2A;ZNF219
25	219	Q219K	Uncertain significance	1.57	1.03322	Pathogenic	Pathogenic	PP3_supporting	For VUS/conflicting: apply PP3 (supporting) from concordant in silico.	Concordant in silico: folding+binding predict deleterious (ΔΔG_Fmax=1.570, ΔΔG_Bmax=1.033).	SOX9;AMPH1;GATAD2A;ZNF219
26	227	L227R	Uncertain significance	1.76	0.717848	Pathogenic	Benign	None	For VUS/conflicting: do not apply PP3/BP4 (discordant/insufficient).	Discordant in silico; do not apply PP3/BP4.	SOX9;AMPH1;GATAD2A;ZNF219
27	288	T288I	Uncertain significance	1.57	0.929032	Pathogenic	Pathogenic	PP3_supporting	For VUS/conflicting: apply PP3 (supporting) from concordant in silico.	Concordant in silico: folding+binding predict deleterious (ΔΔG_Fmax=1.570, ΔΔG_Bmax=0.929).	SOX9;AMPH1;GATAD2A;ZNF219
28	291	C291R	Uncertain significance	1.791	0.904929	Pathogenic	Pathogenic	PP3_supporting	For VUS/conflicting: apply PP3 (supporting) from concordant in silico.	Concordant in silico: folding+binding predict deleterious (ΔΔG_Fmax=1.791, ΔΔG_Bmax=0.905).	SOX9;AMPH1;GATAD2A;ZNF219
29	291	C291Y	Uncertain significance	2.65	0.875971	Pathogenic	Benign	None	For VUS/conflicting: do not apply PP3/BP4 (discordant/insufficient).	Discordant in silico; do not apply PP3/BP4.	SOX9;AMPH1;GATAD2A;ZNF219
30	302	L302F	Uncertain significance	1.45	0.561885	Pathogenic	Benign	None	For VUS/conflicting: do not apply PP3/BP4 (discordant/insufficient).	Discordant in silico; do not apply PP3/BP4.	SOX9;AMPH1;GATAD2A;ZNF219
31	67	L67F	Conflicting classifications of pathogenicity	1.63	0.833743	Pathogenic	Benign	None	For VUS/conflicting: do not apply PP3/BP4 (discordant/insufficient).	Discordant in silico; do not apply PP3/BP4.	SOX9;AMPH1;GATAD2A;ZNF219
32	71	N71D	Conflicting classifications of pathogenicity	1.321	0.823203	Pathogenic	Benign	None	For VUS/conflicting: do not apply PP3/BP4 (discordant/insufficient).	Discordant in silico; do not apply PP3/BP4.	SOX9;AMPH1;GATAD2A;ZNF219
33	122	A122T	Conflicting classifications of pathogenicity	1.86	1.18159	Pathogenic	Pathogenic	PP3_supporting	For VUS/conflicting: apply PP3 (supporting) from concordant in silico.	Concordant in silico: folding+binding predict deleterious (ΔΔG_Fmax=1.860, ΔΔG_Bmax=1.182).	SOX9;AMPH1;GATAD2A;ZNF219
34	158	R158P	Conflicting classifications of pathogenicity	2.55	1.54336	Pathogenic	Pathogenic	PP3_supporting	For VUS/conflicting: apply PP3 (supporting) from concordant in silico.	Concordant in silico: folding+binding predict deleterious (ΔΔG_Fmax=2.550, ΔΔG_Bmax=1.543).	SOX9;AMPH1;GATAD2A;ZNF219
35	172	V172I	Conflicting classifications of pathogenicity	0.51	2.03329	Benign	Pathogenic	None	For VUS/conflicting: do not apply PP3/BP4 (discordant/insufficient).	Discordant in silico; do not apply PP3/BP4.	SOX9;AMPH1;GATAD2A;ZNF219
36	182	L182P	Conflicting classifications of pathogenicity	2.94	1.31029	Pathogenic	Pathogenic	PP3_supporting	For VUS/conflicting: apply PP3 (supporting) from concordant in silico.	Concordant in silico: folding+binding predict deleterious (ΔΔG_Fmax=2.940, ΔΔG_Bmax=1.310).	SOX9;AMPH1;GATAD2A;ZNF219
37	193	D193V	Conflicting classifications of pathogenicity	0.94	1.04172	Pathogenic	Pathogenic	PP3_supporting	For VUS/conflicting: apply PP3 (supporting) from concordant in silico.	Concordant in silico: folding+binding predict deleterious (ΔΔG_Fmax=0.940, ΔΔG_Bmax=1.042).	SOX9;AMPH1;GATAD2A;ZNF219
38	199	C199R	Conflicting classifications of pathogenicity	2.68	1.23549	Pathogenic	Pathogenic	PP3_supporting	For VUS/conflicting: apply PP3 (supporting) from concordant in silico.	Concordant in silico: folding+binding predict deleterious (ΔΔG_Fmax=2.680, ΔΔG_Bmax=1.235).	SOX9;AMPH1;GATAD2A;ZNF219
39	203	E203D	Conflicting classifications of pathogenicity	1.601	1.06444	Pathogenic	Pathogenic	PP3_supporting	For VUS/conflicting: apply PP3 (supporting) from concordant in silico.	Concordant in silico: folding+binding predict deleterious (ΔΔG_Fmax=1.601, ΔΔG_Bmax=1.064).	SOX9;AMPH1;GATAD2A;ZNF219
40	219	Q219P	Conflicting classifications of pathogenicity	2.77	1.08074	Pathogenic	Pathogenic	PP3_supporting	For VUS/conflicting: apply PP3 (supporting) from concordant in silico.	Concordant in silico: folding+binding predict deleterious (ΔΔG_Fmax=2.770, ΔΔG_Bmax=1.081).	SOX9;AMPH1;GATAD2A;ZNF219
41	3	I3F	Benign	0.675	0.58141	Benign	Benign	BP4_supporting	Annotate BP4 (supporting) — contributes with other evidence.	Concordant in silico: folding+binding predict benign (ΔΔG_Fmax=0.675, ΔΔG_Bmax=0.581).	SOX9;AMPH1;GATAD2A;ZNF219
42	5	N5D	Benign	0.09	0.448408	Benign	Benign	BP4_supporting	Annotate BP4 (supporting) — contributes with other evidence.	Concordant in silico: folding+binding predict benign (ΔΔG_Fmax=0.090, ΔΔG_Bmax=0.448).	SOX9;AMPH1;GATAD2A;ZNF219
43	13	F13S	Likely pathogenic	3.658	1.06281	Pathogenic	Pathogenic	PP3_supporting	Annotate PP3 (supporting) — contributes with other evidence.	Concordant in silico: folding+binding predict deleterious (ΔΔG_Fmax=3.658, ΔΔG_Bmax=1.063).	SOX9;AMPH1;GATAD2A;ZNF219
44	20	G20D	Likely pathogenic	2.25	1.12391	Pathogenic	Pathogenic	PP3_supporting	Annotate PP3 (supporting) — contributes with other evidence.	Concordant in silico: folding+binding predict deleterious (ΔΔG_Fmax=2.250, ΔΔG_Bmax=1.124).	SOX9;AMPH1;GATAD2A;ZNF219
45	20	G20R	Pathogenic	1.4	1.17437	Pathogenic	Pathogenic	PP3_supporting	Annotate PP3 (supporting) — contributes with other evidence.	Concordant in silico: folding+binding predict deleterious (ΔΔG_Fmax=1.400, ΔΔG_Bmax=1.174).	SOX9;AMPH1;GATAD2A;ZNF219
46	20	G20V	Pathogenic	0.89	0.951424	Pathogenic	Pathogenic	PP3_supporting	Annotate PP3 (supporting) — contributes with other evidence.	Concordant in silico: folding+binding predict deleterious (ΔΔG_Fmax=0.890, ΔΔG_Bmax=0.951).	SOX9;AMPH1;GATAD2A;ZNF219
47	21	E21G	Likely pathogenic	1.71	1.0106	Pathogenic	Pathogenic	PP3_supporting	Annotate PP3 (supporting) — contributes with other evidence.	Concordant in silico: folding+binding predict deleterious (ΔΔG_Fmax=1.710, ΔΔG_Bmax=1.011).	SOX9;AMPH1;GATAD2A;ZNF219
48	22	G22E	Likely pathogenic	1.15	1.13902	Pathogenic	Pathogenic	PP3_supporting	Annotate PP3 (supporting) — contributes with other evidence.	Concordant in silico: folding+binding predict deleterious (ΔΔG_Fmax=1.150, ΔΔG_Bmax=1.139).	SOX9;AMPH1;GATAD2A;ZNF219
49	22	G22V	Likely pathogenic	1.57	0.838518	Pathogenic	Benign	None	No computational criterion.	Discordant in silico; do not apply PP3/BP4.	SOX9;AMPH1;GATAD2A;ZNF219
50	24	Y24C	Pathogenic/Likely pathogenic	1.4	1.05097	Pathogenic	Pathogenic	PP3_supporting	Annotate PP3 (supporting) — contributes with other evidence.	Concordant in silico: folding+binding predict deleterious (ΔΔG_Fmax=1.400, ΔΔG_Bmax=1.051).	SOX9;AMPH1;GATAD2A;ZNF219
51	25	G25R	Pathogenic/Likely pathogenic	1.6	1.74425	Pathogenic	Pathogenic	PP3_supporting	Annotate PP3 (supporting) — contributes with other evidence.	Concordant in silico: folding+binding predict deleterious (ΔΔG_Fmax=1.600, ΔΔG_Bmax=1.744).	SOX9;AMPH1;GATAD2A;ZNF219
52	27	V27A	Pathogenic/Likely pathogenic	2.46	1.14549	Pathogenic	Pathogenic	PP3_supporting	Annotate PP3 (supporting) — contributes with other evidence.	Concordant in silico: folding+binding predict deleterious (ΔΔG_Fmax=2.460, ΔΔG_Bmax=1.145).	SOX9;AMPH1;GATAD2A;ZNF219
53	35	T35I	Likely pathogenic	0.84	0.82537	Pathogenic	Benign	None	No computational criterion.	Discordant in silico; do not apply PP3/BP4.	SOX9;AMPH1;GATAD2A;ZNF219
54	36	H36R	Benign/Likely benign	0.528	0.644483	Benign	Benign	BP4_supporting	Annotate BP4 (supporting) — contributes with other evidence.	Concordant in silico: folding+binding predict benign (ΔΔG_Fmax=0.528, ΔΔG_Bmax=0.644).	SOX9;AMPH1;GATAD2A;ZNF219
55	40	A40V	Pathogenic	0.86	1.00549	Pathogenic	Pathogenic	PP3_supporting	Annotate PP3 (supporting) — contributes with other evidence.	Concordant in silico: folding+binding predict deleterious (ΔΔG_Fmax=0.860, ΔΔG_Bmax=1.005).	SOX9;AMPH1;GATAD2A;ZNF219
56	41	I41F	Pathogenic/Likely pathogenic	2.1	1.03461	Pathogenic	Pathogenic	PP3_supporting	Annotate PP3 (supporting) — contributes with other evidence.	Concordant in silico: folding+binding predict deleterious (ΔΔG_Fmax=2.100, ΔΔG_Bmax=1.035).	SOX9;AMPH1;GATAD2A;ZNF219
57	42	K42R	Pathogenic/Likely pathogenic	1.69	1.15802	Pathogenic	Pathogenic	PP3_supporting	Annotate PP3 (supporting) — contributes with other evidence.	Concordant in silico: folding+binding predict deleterious (ΔΔG_Fmax=1.690, ΔΔG_Bmax=1.158).	SOX9;AMPH1;GATAD2A;ZNF219
58	56	T56M	Benign/Likely benign	0.69	0.526031	Benign	Benign	BP4_supporting	Annotate BP4 (supporting) — contributes with other evidence.	Concordant in silico: folding+binding predict benign (ΔΔG_Fmax=0.690, ΔΔG_Bmax=0.526).	SOX9;AMPH1;GATAD2A;ZNF219
59	59	R59P	Likely pathogenic	1.14	1.3457	Pathogenic	Pathogenic	PP3_supporting	Annotate PP3 (supporting) — contributes with other evidence.	Concordant in silico: folding+binding predict deleterious (ΔΔG_Fmax=1.140, ΔΔG_Bmax=1.346).	SOX9;AMPH1;GATAD2A;ZNF219
60	65	R65Q	Likely benign	0.44	1.16751	Benign	Pathogenic	None	No computational criterion.	Discordant in silico; do not apply PP3/BP4.	SOX9;AMPH1;GATAD2A;ZNF219
61	67	L67P	Pathogenic/Likely pathogenic	3.2	1.26905	Pathogenic	Pathogenic	PP3_supporting	Annotate PP3 (supporting) — contributes with other evidence.	Concordant in silico: folding+binding predict deleterious (ΔΔG_Fmax=3.200, ΔΔG_Bmax=1.269).	SOX9;AMPH1;GATAD2A;ZNF219
62	72	I72N	Likely pathogenic	3.8	1.1905	Pathogenic	Pathogenic	PP3_supporting	Annotate PP3 (supporting) — contributes with other evidence.	Concordant in silico: folding+binding predict deleterious (ΔΔG_Fmax=3.800, ΔΔG_Bmax=1.191).	SOX9;AMPH1;GATAD2A;ZNF219
63	72	I72T	Pathogenic	3.42	1.0851	Pathogenic	Pathogenic	PP3_supporting	Annotate PP3 (supporting) — contributes with other evidence.	Concordant in silico: folding+binding predict deleterious (ΔΔG_Fmax=3.420, ΔΔG_Bmax=1.085).	SOX9;AMPH1;GATAD2A;ZNF219
64	80	R80L	Benign/Likely benign	0.6	0.946886	Benign	Pathogenic	None	No computational criterion.	Discordant in silico; do not apply PP3/BP4.	SOX9;AMPH1;GATAD2A;ZNF219
65	97	L97P	Likely pathogenic	2.46	1.71377	Pathogenic	Pathogenic	PP3_supporting	Annotate PP3 (supporting) — contributes with other evidence.	Concordant in silico: folding+binding predict deleterious (ΔΔG_Fmax=2.460, ΔΔG_Bmax=1.714).	SOX9;AMPH1;GATAD2A;ZNF219
66	119	L119R	Pathogenic/Likely pathogenic	3.2	1.23325	Pathogenic	Pathogenic	PP3_supporting	Annotate PP3 (supporting) — contributes with other evidence.	Concordant in silico: folding+binding predict deleterious (ΔΔG_Fmax=3.200, ΔΔG_Bmax=1.233).	SOX9;AMPH1;GATAD2A;ZNF219
67	125	W125C	Benign/Likely benign	1.73	1.04319	Pathogenic	Pathogenic	PP3_supporting	Annotate PP3 (supporting) — contributes with other evidence.	Concordant in silico: folding+binding predict deleterious (ΔΔG_Fmax=1.730, ΔΔG_Bmax=1.043).	SOX9;AMPH1;GATAD2A;ZNF219
68	127	H127R	Pathogenic	2.04	1.23315	Pathogenic	Pathogenic	PP3_supporting	Annotate PP3 (supporting) — contributes with other evidence.	Concordant in silico: folding+binding predict deleterious (ΔΔG_Fmax=2.040, ΔΔG_Bmax=1.233).	SOX9;AMPH1;GATAD2A;ZNF219
69	127	H127Y	Likely pathogenic	0.89	0.96606	Pathogenic	Pathogenic	PP3_supporting	Annotate PP3 (supporting) — contributes with other evidence.	Concordant in silico: folding+binding predict deleterious (ΔΔG_Fmax=0.890, ΔΔG_Bmax=0.966).	SOX9;AMPH1;GATAD2A;ZNF219
70	132	V132G	Likely pathogenic	3.65	0.83084	Pathogenic	Benign	None	No computational criterion.	Discordant in silico; do not apply PP3/BP4.	SOX9;AMPH1;GATAD2A;ZNF219
71	138	P138L	Pathogenic/Likely pathogenic	1.49	0.953398	Pathogenic	Pathogenic	PP3_supporting	Annotate PP3 (supporting) — contributes with other evidence.	Concordant in silico: folding+binding predict deleterious (ΔΔG_Fmax=1.490, ΔΔG_Bmax=0.953).	SOX9;AMPH1;GATAD2A;ZNF219
72	141	L141F	Pathogenic/Likely pathogenic	1.788	1.04408	Pathogenic	Pathogenic	PP3_supporting	Annotate PP3 (supporting) — contributes with other evidence.	Concordant in silico: folding+binding predict deleterious (ΔΔG_Fmax=1.788, ΔΔG_Bmax=1.044).	SOX9;AMPH1;GATAD2A;ZNF219
73	143	I143V	Benign/Likely benign	2	0.833596	Pathogenic	Benign	None	No computational criterion.	Discordant in silico; do not apply PP3/BP4.	SOX9;AMPH1;GATAD2A;ZNF219
74	146	N146S	Benign/Likely benign	0.93	0.437532	Pathogenic	Benign	None	No computational criterion.	Discordant in silico; do not apply PP3/BP4.	SOX9;AMPH1;GATAD2A;ZNF219
75	150	K150R	Pathogenic/Likely pathogenic	2.2	1.25128	Pathogenic	Pathogenic	PP3_supporting	Annotate PP3 (supporting) — contributes with other evidence.	Concordant in silico: folding+binding predict deleterious (ΔΔG_Fmax=2.200, ΔΔG_Bmax=1.251).	SOX9;AMPH1;GATAD2A;ZNF219
76	152	C152F	Likely pathogenic	1.459	0.999504	Pathogenic	Pathogenic	PP3_supporting	Annotate PP3 (supporting) — contributes with other evidence.	Concordant in silico: folding+binding predict deleterious (ΔΔG_Fmax=1.459, ΔΔG_Bmax=1.000).	SOX9;AMPH1;GATAD2A;ZNF219
77	152	C152R	Likely pathogenic	1.76	0.990437	Pathogenic	Pathogenic	PP3_supporting	Annotate PP3 (supporting) — contributes with other evidence.	Concordant in silico: folding+binding predict deleterious (ΔΔG_Fmax=1.760, ΔΔG_Bmax=0.990).	SOX9;AMPH1;GATAD2A;ZNF219
78	153	D153G	Pathogenic	1.18	1.05878	Pathogenic	Pathogenic	PP3_supporting	Annotate PP3 (supporting) — contributes with other evidence.	Concordant in silico: folding+binding predict deleterious (ΔΔG_Fmax=1.180, ΔΔG_Bmax=1.059).	SOX9;AMPH1;GATAD2A;ZNF219
79	155	G155D	Likely pathogenic	2.103	0.908642	Pathogenic	Pathogenic	PP3_supporting	Annotate PP3 (supporting) — contributes with other evidence.	Concordant in silico: folding+binding predict deleterious (ΔΔG_Fmax=2.103, ΔΔG_Bmax=0.909).	SOX9;AMPH1;GATAD2A;ZNF219
80	157	A157P	Likely pathogenic	3.15	1.45669	Pathogenic	Pathogenic	PP3_supporting	Annotate PP3 (supporting) — contributes with other evidence.	Concordant in silico: folding+binding predict deleterious (ΔΔG_Fmax=3.150, ΔΔG_Bmax=1.457).	SOX9;AMPH1;GATAD2A;ZNF219
81	157	A157V	Likely pathogenic	1.7	1.27897	Pathogenic	Pathogenic	PP3_supporting	Annotate PP3 (supporting) — contributes with other evidence.	Concordant in silico: folding+binding predict deleterious (ΔΔG_Fmax=1.700, ΔΔG_Bmax=1.279).	SOX9;AMPH1;GATAD2A;ZNF219
82	158	R158H	Benign/Likely benign	1.955	0.946944	Pathogenic	Pathogenic	PP3_supporting	Annotate PP3 (supporting) — contributes with other evidence.	Concordant in silico: folding+binding predict deleterious (ΔΔG_Fmax=1.955, ΔΔG_Bmax=0.947).	SOX9;AMPH1;GATAD2A;ZNF219
83	162	E162D	Benign/Likely benign	0.3	0.474685	Benign	Benign	BP4_supporting	Annotate BP4 (supporting) — contributes with other evidence.	Concordant in silico: folding+binding predict benign (ΔΔG_Fmax=0.300, ΔΔG_Bmax=0.475).	SOX9;AMPH1;GATAD2A;ZNF219
84	175	R175S	Likely pathogenic	1.98	1.47785	Pathogenic	Pathogenic	PP3_supporting	Annotate PP3 (supporting) — contributes with other evidence.	Concordant in silico: folding+binding predict deleterious (ΔΔG_Fmax=1.980, ΔΔG_Bmax=1.478).	SOX9;AMPH1;GATAD2A;ZNF219
85	176	W176C	Pathogenic	2.06	1.54598	Pathogenic	Pathogenic	PP3_supporting	Annotate PP3 (supporting) — contributes with other evidence.	Concordant in silico: folding+binding predict deleterious (ΔΔG_Fmax=2.060, ΔΔG_Bmax=1.546).	SOX9;AMPH1;GATAD2A;ZNF219
86	176	W176R	Likely pathogenic	2.51	1.8796	Pathogenic	Pathogenic	PP3_supporting	Annotate PP3 (supporting) — contributes with other evidence.	Concordant in silico: folding+binding predict deleterious (ΔΔG_Fmax=2.510, ΔΔG_Bmax=1.880).	SOX9;AMPH1;GATAD2A;ZNF219
87	178	R178P	Pathogenic/Likely pathogenic	1.92	1.97759	Pathogenic	Pathogenic	PP3_supporting	Annotate PP3 (supporting) — contributes with other evidence.	Concordant in silico: folding+binding predict deleterious (ΔΔG_Fmax=1.920, ΔΔG_Bmax=1.978).	SOX9;AMPH1;GATAD2A;ZNF219
88	178	R178Q	Pathogenic	1.88	1.01644	Pathogenic	Pathogenic	PP3_supporting	Annotate PP3 (supporting) — contributes with other evidence.	Concordant in silico: folding+binding predict deleterious (ΔΔG_Fmax=1.880, ΔΔG_Bmax=1.016).	SOX9;AMPH1;GATAD2A;ZNF219
89	178	R178W	Pathogenic	0.9	1.02237	Pathogenic	Pathogenic	PP3_supporting	Annotate PP3 (supporting) — contributes with other evidence.	Concordant in silico: folding+binding predict deleterious (ΔΔG_Fmax=0.900, ΔΔG_Bmax=1.022).	SOX9;AMPH1;GATAD2A;ZNF219
90	180	P180L	Likely pathogenic	0.7	1.05396	Benign	Pathogenic	None	No computational criterion.	Discordant in silico; do not apply PP3/BP4.	SOX9;AMPH1;GATAD2A;ZNF219
91	181	E181A	Pathogenic/Likely pathogenic	2.142	1.06752	Pathogenic	Pathogenic	PP3_supporting	Annotate PP3 (supporting) — contributes with other evidence.	Concordant in silico: folding+binding predict deleterious (ΔΔG_Fmax=2.142, ΔΔG_Bmax=1.068).	SOX9;AMPH1;GATAD2A;ZNF219
92	186	A186T	Benign/Likely benign	1.2	0.581435	Pathogenic	Benign	None	No computational criterion.	Discordant in silico; do not apply PP3/BP4.	SOX9;AMPH1;GATAD2A;ZNF219
93	193	D193G	Likely pathogenic	2.75	1.14154	Pathogenic	Pathogenic	PP3_supporting	Annotate PP3 (supporting) — contributes with other evidence.	Concordant in silico: folding+binding predict deleterious (ΔΔG_Fmax=2.750, ΔΔG_Bmax=1.142).	SOX9;AMPH1;GATAD2A;ZNF219
94	193	D193H	Likely pathogenic	2.57	1.05146	Pathogenic	Pathogenic	PP3_supporting	Annotate PP3 (supporting) — contributes with other evidence.	Concordant in silico: folding+binding predict deleterious (ΔΔG_Fmax=2.570, ΔΔG_Bmax=1.051).	SOX9;AMPH1;GATAD2A;ZNF219
95	193	D193N	Pathogenic/Likely pathogenic	2.72	1.3066	Pathogenic	Pathogenic	PP3_supporting	Annotate PP3 (supporting) — contributes with other evidence.	Concordant in silico: folding+binding predict deleterious (ΔΔG_Fmax=2.720, ΔΔG_Bmax=1.307).	SOX9;AMPH1;GATAD2A;ZNF219
96	196	S196L	Pathogenic/Likely pathogenic	1.13	1.14282	Pathogenic	Pathogenic	PP3_supporting	Annotate PP3 (supporting) — contributes with other evidence.	Concordant in silico: folding+binding predict deleterious (ΔΔG_Fmax=1.130, ΔΔG_Bmax=1.143).	SOX9;AMPH1;GATAD2A;ZNF219
97	198	G198D	Pathogenic/Likely pathogenic	2.5	1.45579	Pathogenic	Pathogenic	PP3_supporting	Annotate PP3 (supporting) — contributes with other evidence.	Concordant in silico: folding+binding predict deleterious (ΔΔG_Fmax=2.500, ΔΔG_Bmax=1.456).	SOX9;AMPH1;GATAD2A;ZNF219
98	201	L201P	Pathogenic/Likely pathogenic	4.2	1.34139	Pathogenic	Pathogenic	PP3_supporting	Annotate PP3 (supporting) — contributes with other evidence.	Concordant in silico: folding+binding predict deleterious (ΔΔG_Fmax=4.200, ΔΔG_Bmax=1.341).	SOX9;AMPH1;GATAD2A;ZNF219
99	202	G202E	Pathogenic/Likely pathogenic	3.06	1.11191	Pathogenic	Pathogenic	PP3_supporting	Annotate PP3 (supporting) — contributes with other evidence.	Concordant in silico: folding+binding predict deleterious (ΔΔG_Fmax=3.060, ΔΔG_Bmax=1.112).	SOX9;AMPH1;GATAD2A;ZNF219
100	209	P209R	Pathogenic/Likely pathogenic	1.38	0.978013	Pathogenic	Pathogenic	PP3_supporting	Annotate PP3 (supporting) — contributes with other evidence.	Concordant in silico: folding+binding predict deleterious (ΔΔG_Fmax=1.380, ΔΔG_Bmax=0.978).	SOX9;AMPH1;GATAD2A;ZNF219
101	213	G213E	Pathogenic/Likely pathogenic	2.31	1.81135	Pathogenic	Pathogenic	PP3_supporting	Annotate PP3 (supporting) — contributes with other evidence.	Concordant in silico: folding+binding predict deleterious (ΔΔG_Fmax=2.310, ΔΔG_Bmax=1.811).	SOX9;AMPH1;GATAD2A;ZNF219
102	213	G213R	Pathogenic/Likely pathogenic	1.19	2.14422	Pathogenic	Pathogenic	PP3_supporting	Annotate PP3 (supporting) — contributes with other evidence.	Concordant in silico: folding+binding predict deleterious (ΔΔG_Fmax=1.190, ΔΔG_Bmax=2.144).	SOX9;AMPH1;GATAD2A;ZNF219
103	220	L220P	Pathogenic/Likely pathogenic	3.47	1.11858	Pathogenic	Pathogenic	PP3_supporting	Annotate PP3 (supporting) — contributes with other evidence.	Concordant in silico: folding+binding predict deleterious (ΔΔG_Fmax=3.470, ΔΔG_Bmax=1.119).	SOX9;AMPH1;GATAD2A;ZNF219
104	225	K225R	Benign/Likely benign	0.905	0.859778	Pathogenic	Benign	None	No computational criterion.	Discordant in silico; do not apply PP3/BP4.	SOX9;AMPH1;GATAD2A;ZNF219
105	240	S240T	Benign	0.362	0.549655	Benign	Benign	BP4_supporting	Annotate BP4 (supporting) — contributes with other evidence.	Concordant in silico: folding+binding predict benign (ΔΔG_Fmax=0.362, ΔΔG_Bmax=0.550).	SOX9;AMPH1;GATAD2A;ZNF219
106	248	R248W	Pathogenic/Likely pathogenic	0.53	0.622331	Benign	Benign	BP4_supporting	Annotate BP4 (supporting) — contributes with other evidence.	Concordant in silico: folding+binding predict benign (ΔΔG_Fmax=0.530, ΔΔG_Bmax=0.622).	SOX9;AMPH1;GATAD2A;ZNF219
107	254	H254R	Benign	0.24	0.818001	Benign	Benign	BP4_supporting	Annotate BP4 (supporting) — contributes with other evidence.	Concordant in silico: folding+binding predict benign (ΔΔG_Fmax=0.240, ΔΔG_Bmax=0.818).	SOX9;AMPH1;GATAD2A;ZNF219
108	262	Y262H	Pathogenic/Likely pathogenic	2.72	0.701704	Pathogenic	Benign	None	No computational criterion.	Discordant in silico; do not apply PP3/BP4.	SOX9;AMPH1;GATAD2A;ZNF219
109	271	L271P	Pathogenic/Likely pathogenic	2.86	1.24981	Pathogenic	Pathogenic	PP3_supporting	Annotate PP3 (supporting) — contributes with other evidence.	Concordant in silico: folding+binding predict deleterious (ΔΔG_Fmax=2.860, ΔΔG_Bmax=1.250).	SOX9;AMPH1;GATAD2A;ZNF219
110	284	D284E	Benign/Likely benign	0.691	0.874065	Benign	Benign	BP4_supporting	Annotate BP4 (supporting) — contributes with other evidence.	Concordant in silico: folding+binding predict benign (ΔΔG_Fmax=0.691, ΔΔG_Bmax=0.874).	SOX9;AMPH1;GATAD2A;ZNF219
111	285	R285S	Likely pathogenic	1.934	1.59802	Pathogenic	Pathogenic	PP3_supporting	Annotate PP3 (supporting) — contributes with other evidence.	Concordant in silico: folding+binding predict deleterious (ΔΔG_Fmax=1.934, ΔΔG_Bmax=1.598).	SOX9;AMPH1;GATAD2A;ZNF219
112	296	T296A	Benign/Likely benign	1.58	0.783384	Pathogenic	Benign	None	No computational criterion.	Discordant in silico; do not apply PP3/BP4.	SOX9;AMPH1;GATAD2A;ZNF219

## Sheet: S-F1
Supplementary Figure 1: Averaged HADDOCK3 energy components (in kcal/mol): van der Waals (vdW), electrostatics (Elec), desolvation (Desolv), and ambiguous interaction restraints (AIR) along with total energy and HADDOCK score, calculated across all models for each complex (see Supplementary Table 2). Values are reported as mean ± SD.

## Sheet: S-F2
Supplementary Figure 2. Evaluation of folding (ΔΔG_Fmax) and binding (ΔΔG_Bmax) free-energy changes as predictors for germline CDKL5 variants. Panels (a, b) correspond to folding, and panels (c, d) correspond to binding predictions. Panels (a, c) show ROC curves with symmetrized AUROC (AUROC_sym) values accounting for label-flip invariance; panels (b, d) show precision-recall (PR) curves with AUP…

[truncated: 1 more sheets: S-F3]
